# Supplementary material for: Estimation of PM2.5 Concentration Efficiency and Potential Public Mortality Reduction in Urban China
Source: Int J Environ Res Public Health. 2018 Mar 15;15(3):529. doi: 10.3390/ijerph15030529 (PMC5877074; doi:10.3390/ijerph15030529)
Supplement: Supplementary file 1 [file ijerph-15-00529-s001.zip › Table S1.xlsx]

## Sheet: Table S1
Province code	City code	City	Employee （10 000person）	Capital stock （100 million yuan）	Energy (10 000 tce)	GDP (100 million yuan)	PM2.5 annual average concentration （Mcg/m3）	Population （10 000person）
1	1	Beijing	1729.08	32297.9	3155.13	23014.6	80.25	1339.3
2	2	Tianjin	424.637	35271.8	1388.18	16538.2	69.6667	1021.78
3	3	Shijiazhuang	70.7322	15195.1	417.838	2909.81	88	409.15
	4	Tangshan	91.4021	12556.5	679.751	3165.32	84.25	331.87
	5	Qinhuangdao	39.8896	2733	163.821	854.609	47.1667	115.05
	6	Handan	71.4321	9300.23	223.226	807.726	90.8333	168.37
	7	Xingtai	25.802	5139.11	69.9792	280.971	99.8333	46.26
	8	Baoding	62.1798	7430.86	137.632	1014.42	106.25	283.03
	9	Zhangjiakou	21.1391	4321.48	90.8583	534.549	33.4167	90.97
	10	Chengde	19.6442	3973.96	61.8199	283.061	41.8333	59.46
	11	Cangzhou	21.9847	7687.84	105.876	650.31	69.9167	54.97
	12	Langfang	31.1346	5605.65	94.4429	789.253	84.75	84.67
	13	Hengshui	13.9748	2857.2	58.856	284.774	98.5833	55.12
4	14	Taiyuan	185.029	5396.86	393.791	2552.42	60.25	288.91
	15	Datong	55.1169	3039.93	111.9	858.619	39.9167	157.3
	16	Yangquan	30.975	1474.99	169.561	386.658	53.9167	70.43
	17	Changzhi	22.5199	3272.87	47.2579	356.191	64.25	79.39
	18	Jincheng	18.235	2596.36	37.1164	239.943	56.75	37.5
	19	Shuozhou	20.1828	2198.59	84.3754	444.913	52.25	72.69
	20	Xinzhou	10.1085	2394.97	26.3099	114.055	58.25	55.84
	21	Linfen	16.6398	3149.24	51.3003	249.21	58.25	80.57
5	22	Hohhot	69.6554	5179.36	149.458	2303.92	42.75	128.95
	23	Baotou	127.579	9423.29	563.133	3341.85	50.1667	153.61
	24	Chifeng	33.7469	4407.27	75.4731	790.718	41.3333	125.79
	25	Tongliao	23.4816	4432.1	69.5175	521.33	53.1667	84.9
	26	Erdos	22.7587	9425.66	39.6209	962.57	27.4167	27.75
	27	Hulunbuir	21.7285	3227.96	22.8222	349.614	36.5833	37.05
6	28	Shenyang	136.801	21693.2	411.992	5891.25	71.3333	529.15
	29	Dalian	93.5271	20730.6	374.757	3531.9	47.6667	304.59
	30	Anshan	59.4469	6019.64	223.99	1098.73	68.75	150.63
	31	Fushun	23.6051	3289.11	201.944	858.309	52.5833	141.93
	32	Benxi	22.3261	2541.46	149.112	811.987	54.3333	92.91
	33	Jinzhou	66.1811	2806.11	71.6664	610.459	59	95.44
	34	Yingkou	59.5972	4191.33	182.266	940.864	48.75	92.69
	35	Fuxin	36.4545	1590.78	55.3217	272.75	48.3333	76.82
	36	Panjin	40.8649	3584.04	71.6318	782.938	50.6667	64.14
7	37	Changchun	264.463	12591.7	247.76	4313.94	64.4167	435.76
	38	Jilin	71.3428	7862.87	171.658	1413.79	57.3333	181.88
	39	Siping	20.0917	2304.17	28.7789	230.906	61.9167	58.57
	40	Tonghua	24.9255	2912.94	29.6996	345.111	50.0833	44.18
	41	Baishan	21.7691	1941.04	26.7258	344.161	53.25	57.01
	42	Songyuan	21.7939	3814.5	55.6149	515.074	47.5	56.9
8	43	Harbin	205.316	13994	318.984	4211.68	69.6667	551.66
	44	Qiqihar	22.5116	2382.54	85.2144	597.036	37.25	137.41
	45	Hegang	10.1304	588.229	33.7397	131.276	43.8333	65.45
	46	Shuangyashan	13.9666	1224.63	59.7603	117.484	42	49.77
	47	Daqing	45.79	4615.12	286.518	2447.59	44.5	129.64
	48	Jiamusi	18.7684	1383.99	29.5667	406.324	30.5	78.3
	49	Qitaihe	9.7435	602.552	34.3137	160.08	51.5833	51.9
	50	Suihua	5.36	1820.93	11.2164	154.8	36.4167	83.89
9	51	Shanghai	1261.08	29566.6	2784.49	24838.4	53.6667	1373.32
10	52	Nanjing	533.058	16324.5	762.54	9720.77	56.5833	651.06
	53	Wuxi	225.867	13798.7	443.66	4351.74	61.0833	247.12
	54	Xuzhou	116.833	9856.05	289	2910.48	64	332.07
	55	Changzhou	240.043	9682.24	522.852	4535	58.9167	290.25
	56	Suzhou	371.758	18747.5	980.193	7493.58	57.8333	339.38
	57	Nantong	136.744	10795.7	210.835	2264.63	56.9167	212.95
	58	Lianyungang	64.6168	4981.95	99.7244	1185.34	54.4167	219.89
	59	Huai'an	94.3285	5258.67	152.114	1636.75	57.9167	292.55
	60	Yancheng	90.9705	7688.19	146.004	1734.81	49.1667	241.95
	61	Yangzhou	158.301	6593.98	167.737	2639.82	54.3333	231.89
	62	Zhenjiang	60.0173	5793.57	184.263	1573.74	59.1667	103.3
	63	Taizhou	102.809	6084.53	129.161	1531.41	60.6667	163.69
	64	Suqian	56.1735	4157.94	109.955	772.497	60.8333	173.03
11	65	Hangzhou	495.731	15928.3	812.431	8722	55.5	516.08
	66	Ningbo	186.089	13141.4	534.018	4877.18	44.5	230.88
	67	Wenzhou	176.043	8326.07	166.06	1879.48	43.75	159.19
	68	Jiaxing	47.728	7626.05	158.036	870.87	52.75	86.75
	69	Huzhou	53.9035	4177.67	127.045	927.781	55.25	110.66
	70	Shaoxing	156.991	7450.73	398.458	2648.66	54.5	218.11
	71	Jinhua	45.2746	4995.12	76.2889	645.745	54.3333	95.59
	72	Quzhou	33.7749	2620.41	103.04	489.391	42.6667	84.36
	73	Zhoushan	46.6975	2633.18	51.4176	801.226	29.5833	70.94
	74	Taizhou	93.898	5689.83	136.418	1295.97	41.9167	158.88
12	75	Hefei	114.509	15134.1	247.571	3766.96	65.1667	248.21
	76	Wuhu	58.8643	6325.82	165.028	1491.36	57.25	145.45
	77	Bengbu	48.9777	3039.02	90.2387	679.724	63.6667	113.01
	78	Huainan	36.5895	2280.48	79.128	551.577	49.8333	183.49
	79	Huaibei	52.4952	2125.33	54.2986	527.161	58.6667	104.89
	80	Tongling	14.9734	2029.04	106.526	716.936	58	44.84
	81	Anqing	11.7964	3834.42	156.295	421.864	52.3333	73.51
	82	Huangshan	20.0952	1848.91	20.1163	244.722	34.8	44.67
	83	Chuzhou	28.8465	3379.01	48.1362	338.984	62.1667	53.96
	84	Fuyang	46.9953	2061.51	64.0027	442.278	50.9167	223.27
	85	Suzhou	34.2635	2336.16	49.2073	519.236	62.6667	187.42
	86	Lu'an	18.3485	2627.23	43.0296	377.668	56.6667	189.72
	87	Bozhou	9.0842	1735.77	27.425	331.849	60.6667	165.03
	88	Chizhou	5.9403	1532.28	24.267	291.156	34.4167	66.54
	89	Xuancheng	11.65	3171.21	35.0188	267.003	48.3333	86.7
13	90	Fuzhou	184.447	13391.3	225.258	2829.37	28.6667	198.7
	91	Xiamen	308.53	6018.67	307.365	3466.03	29.6667	207.29
	92	Putian	83.9675	3707.02	103.95	1345.42	30.3333	229.55
	93	Sanming	20.2194	4760.26	55.0912	348.997	29.25	28.27
	94	Quanzhou	76.9937	8417	139.152	1332.02	26.9167	106.94
	95	Zhangzhou	36.368	5668.83	71.7869	629.098	33.5833	58.92
	96	Nanping	18.9845	3984.08	52.7042	429.409	26.5833	85.72
	97	Longyan	32.1949	4107.72	68.7074	837.837	26.25	101.23
	98	Ningde	20.5809	2815.14	25.6526	267.162	28.5833	48.03
14	99	Nanchang	369.603	9201.32	202.174	3025.86	41.4167	265.32
	100	Jingdezhen	29.0217	1772.63	59.2792	406.877	43.25	46.85
	101	Pingxiang	38.4696	2678.66	79.2889	562.122	55.1667	87.98
	102	Jiujiang	28.5777	4543.76	65.2547	789.818	49	66.55
	103	Xinyu	32.5204	2393.32	102.139	739.764	38.5	88.94
	104	Yingtan	9.8261	1215.35	10.5965	188.157	39.8333	23.63
	105	Ganzhou	41.4163	3940.05	61.5443	629.277	40.5833	153.03
	106	Ji'an	15.5426	3380.05	24.2248	209.938	41.9167	54.79
	107	Yichun	17.5456	3291.1	35.082	225.811	40.9167	113.4
	108	Fuzhou	29.3188	2618.16	26.9738	341.825	40.25	111.04
	109	Shangrao	27.111	3822.15	30.1908	481.484	42.9167	137.83
15	110	Jinan	235.531	9818.62	317.493	4560.43	89.75	362.77
	111	Qingdao	277.09	16953.3	378.549	5977.1	51	371.69
	112	Zibo	102.197	7123.15	415.154	3189.29	87.3333	285.17
	113	Zaozhuang	53.0678	4098.1	89.817	1025.95	86.8333	234.97
	114	Dongying	48.1189	7622.9	243.138	2034.37	79.25	85.47
	115	Yantai	118.809	13592.4	207.547	2733.38	44.75	184.43
	116	Weifang	38.906	12114.4	200.564	1495	71.8333	186.78
	117	Jining	50.8984	7322.5	158.045	1150.31	80.8333	149.48
	118	Tai'an	61.7389	6809.82	80.3264	949.41	69.0833	161.51
	119	Weihai	59.9778	6614.32	99.1251	1515.09	37.75	131.89
	120	Rizhao	32.4796	3761.96	182.326	1254.88	61.5	132.87
	121	Laiwu	31.9101	1683.58	137.043	665.83	87.4167	128.07
	122	Linyi	83.1998	7791.87	258.839	1549.45	77.5	260.28
	123	Dezhou	31.4799	5949.04	120.63	777.585	100.333	121.5
	124	Liaocheng	27.281	4991.37	77.8834	488.48	98.3333	121.9
	125	Binzhou	35.7075	5080.43	219.716	734.668	78.9167	106.7
	126	Heze	32.3367	3034.13	107.824	533.758	94.1667	156.87
16	127	Zhengzhou	218.617	14413.5	621.799	4080.36	95.9167	339.2
	128	Luoyang	80.5646	8653.26	229.881	1323.14	72.1667	196.41
	129	Anyang	40.5821	4377.08	276.818	511.703	91.4167	115.53
	130	Hebi	18.6712	1653.79	50.0738	343.834	70.1667	63.59
	131	Xinxiang	35.3525	5425.53	90.1824	652.105	93.4167	104.67
	132	Xuchang	23.7767	4278.59	43.6836	258.119	80.6667	41.47
	133	Luohe	41.6823	2088.83	56.4423	593.82	80.25	134.41
	134	Sanmenxia	10.3361	3551.33	36.5541	185.119	74.0833	30.14
	135	Nanyang	47.4341	6969.25	102.159	666.912	73.5833	187.55
	136	Shangqiu	33.0401	4130.08	104.741	384.394	75.5	181.17
	137	Zhoukou	18.5871	3921.24	28.4643	195.778	81.8333	59.38
	138	Zhumadian	31.8496	3345.17	62.5029	304.259	74.3333	83.79
17	139	Wuhan	160.797	19386.8	715.826	8806.04	68.75	515.37
	140	Huangshi	48.2418	2761.81	113.806	580.12	67.6667	79.02
	141	Shiyan	81.1296	2418.08	56.5519	760.59	54	136.08
	142	Yichang	119.697	5995.88	115.945	1443.14	70.25	128.15
	143	Xiangyang	54.5137	5242.59	104.213	1689.56	76.5833	227.2
	144	Ezhou	32.4047	1645.22	83.4668	730.01	68.3333	105.92
	145	Jingmen	21.6319	2762.11	73.2016	469.72	70.4167	60.19
	146	Xiaogan	40.8651	3451.98	32.2094	268.558	71.75	97.14
	147	Jingzhou	37.349	3664.54	79.4497	525.38	70.1667	104.8
	148	Huanggang	14.0641	4025.23	23.5221	188.689	58.6667	34.96
	149	Xianning	19.4485	2655.07	33.3422	241.94	54.9167	61.21
	150	Suizhou	32.1845	1784.56	19.8513	360.91	66.25	51.19
18	151	Changsha	167.829	14986.8	326.715	5388.53	60	311
	152	Zhuzhou	69.3195	4088.59	128.763	1128.11	54.4167	96.17
	153	Xiangtan	33.3677	3418.57	298.009	1045.44	57.1667	95.67
	154	Hengyang	67.6244	3796.84	97.8621	752.597	54.0833	94.08
	155	Shaoyang	32.203	3009.66	24.9393	286.87	56.9167	69.88
	156	Yueyang	52.3926	4260.66	109.885	1214.68	52.6667	109.25
	157	Changde	59.7769	3499.36	80.5466	1356.98	49.25	140.41
	158	Zhangjiajie	9.1654	656.701	16.1792	227.531	50.75	52.83
	159	Yiyang	13.718	2396.22	35.8642	553.729	48.8333	136.29
	160	Chenzhou	38.0337	4189.28	54.2175	596.648	46	85.57
	161	Yongzhou	24.07	2886.33	29.1875	409.113	52.8333	115.79
	162	Huaihua	6.9867	1941.59	30.2884	286.489	51.1667	37.76
	163	Loudi	14.8945	2108.85	77.6811	370.865	53.3333	48.75
19	164	Guangzhou	693.199	18024.8	1356.46	18100.4	38.9167	848.3
	165	Shaoguan	34.5657	2358.68	85.0681	546.497	33.75	92.68
	166	Shenzhen	906.186	11378.3	1480.5	17502.9	29.75	343.6
	167	Zhuhai	101.827	3314.35	231.143	2025.41	30.8333	111.34
	168	Shantou	54.2213	2681.54	273.76	1852.26	32.4167	540.98
	169	Jiangmen	74.0232	3702.58	173.727	1213.87	34.3333	140.15
	170	Maoming	32.9578	2042.41	91.5817	1219.39	32	287.61
	171	Huizhou	125.599	5231.54	256.098	1962.74	27.25	143.56
	172	Meizhou	20.9504	1267.75	40.4509	376.988	34.5	96.26
	173	Shanwei	20.3772	1696.83	19.4828	210.705	27.5833	52.28
	174	Heyuan	25.3421	1455.07	34.7501	302.418	34.3333	31.03
	175	Yangjiang	29.604	1953.44	101.689	674.871	32.25	119.84
	176	Qingyuan	37.442	3081.31	143.15	687.654	33.5	136.39
	177	Dongguan	474.298	5976.89	967.413	6275.07	36.4167	193.2
	178	Zhongshan	184.494	3804.48	322.138	3010.03	32.6667	157.37
	179	Chaozhou	29.1549	1084.54	172.376	721.191	38.9167	163.78
	180	Jieyang	36.096	2962.75	101.447	865.339	39.25	208.75
	181	Yunfu	5.5614	1967.11	8.13595	140.333	34.1667	34.75
20	182	Nanning	129.352	9058.88	177.519	2537.01	41.0833	287.42
	183	Liuzhou	99.6642	5545.9	123.741	1689.01	49.25	118.6
	184	Guilin	42.5384	5043.5	44.5665	782.666	49.25	126.84
	185	Wuzhou	16.5753	2750.93	34.977	539.823	36	78.23
	186	Beihai	34.0813	2469.82	54.3742	681.871	29.5833	64.87
	187	Fangchenggang	16.2271	1752.1	51.9188	473.475	30.75	56.35
	188	Qinzhou	18.4383	2292.32	48.2338	445.355	36	151
	189	Guigang	24.1939	1926.63	55.3814	358.714	41.6667	197.93
	190	Yulin	21.9252	3503.74	35.8389	396.003	39	108.22
	191	Baise	10.2602	3275.31	37.696	205.514	43.8333	35.61
	192	Hezhou	20.0019	1834.84	60.2797	266.58	40.25	90.79
	193	Laibin	20.7326	1538.5	68.5315	246.345	43.25	95.04
	194	Chongzuo	6.7461	1704.71	12.3882	140.128	38.4167	36.99
21	195	Haikou	129.766	2146.19	103.682	1161.96	21.5	165.05
	196	Sanya	33.2452	1595.4	51.7071	435.82	17.1667	58.17
22	197	Zigong	34.6163	1566.56	399.48	735.153	73.5833	150.9
	198	Panzhihua	40.8133	1712.65	247.243	680.85	31.4167	68.05
	199	Luzhou	42.1333	2681.87	212.71	714.558	60.75	150.01
	200	Deyang	20.6384	2694.55	119.335	456.011	53.1667	69.25
	201	Mianyang	30.6205	3341.21	86.3739	815.682	46.25	127.5
	202	Guangyuan	25.3243	1794.34	73.057	283.753	22	93.49
	203	Neijiang	13.5503	1746.94	41.35	434.985	60.6667	142.26
	204	Leshan	24.3188	2423.28	49.4028	627.999	55.6667	116.14
	205	Nanchong	51.5077	3294.85	118.132	542.847	60.25	195.79
	206	Meishan	24.1687	2324.01	38.9132	351.731	63	87.67
	207	Yibin	35.7914	2901.03	44.7719	619.368	58.0833	127.1
	208	Dazhou	30.3628	3210.94	35.2641	424.06	62.75	173.64
	209	Bazhong	19.8107	1766.28	40.4729	177.614	36.0833	136.87
	210	Ziyang	17.1181	2141.44	15.8516	410.358	40.5833	110.5
23	211	Zunyi	18.2217	4528.84	2.49609	575.2	41.75	90.47
	212	Anshun	18.9883	1053.84	58.0942	350.441	29.6667	128.34
24	213	Qujing	26.8465	3622.36	2.67271	531.522	30	72.91
	214	Yuxi	31.5087	1604.82	32.0623	615.773	23.9167	47.64
	215	Baoshan	17.0453	1106.76	42.8666	210.194	36.75	92.48
	216	Zhaotong	10.151	1808.22	13.9347	216.142	33.4167	88.17
	217	Lijiang	4.8825	964.79	17.3067	109.089	15.75	15.32
25	218	Xi'an	302.553	16285.7	556.346	5136.43	57.9167	604.27
	219	Tongchuan	18.2002	758.251	50.5742	292.011	57.25	74.57
	220	Baoji	33.2453	4874.08	78.0729	921.904	56.0833	142.26
	221	Xianyang	26.6659	6024.91	51.1714	779.636	60.3333	92.2
	222	Weinan	17.9852	4063	20.8742	306.812	58.8333	86.54
	223	Yan'an	18.0031	3677.43	42.2873	269.4	46.5833	46.86
	224	Ankang	11.9694	1545.21	23.6938	233.717	51.6667	101.7
	225	Shangluo	8.7933	1506.78	8.76366	122.899	43.8333	56.17
26	226	Lanzhou	120.663	4313.37	333.547	1741.55	50.0833	204.81
	227	Jiayuguan	12.1574	396.617	33.6186	190.044	29.1667	20.21
	228	Baiyin	14.6176	1153.94	99.093	264.08	42.9167	49.33
	229	Wuwei	8.5064	1374.51	19.3623	261.16	40.1667	101.12
	230	Zhangye	10.6165	786.348	35.6325	156.749	42.1667	50.74
	231	Pingliang	9.5872	1600.91	16.2267	120.014	48.5833	51.27
	232	Jiuquan	11.0832	2531.92	15.4091	160.985	44.6667	40.97
	233	Qingyang	18.1538	2862.46	22.3278	154.764	36.25	38.25
	234	Dingxi	9.8521	1307.83	3.24812	70.2111	41.1667	45.99
	235	Longnan	3.3475	1358.39	5.59193	93.5524	37.3333	56.22
27	236	Xining	50.1421	2692.18	283.276	859.233	47.6667	125.9
	237	Haidong	2.4504	978.821	50.7	141.848	57.4167	39.76
28	238	Shizuishan	13.2336	1463.03	160.992	341.818	48	49.9
	239	Wuzhong	10.8488	1488.98	31.6882	146.732	48	40.24
	240	Guyuan	6.0152	718.755	12.2302	93.1431	38.3333	46.1
	241	Zhongwei	5.3432	937.255	111.121	146.208	47.5833	40.17
29	242	Urumqi	160.391	3634.05	575.902	2610.12	64.5	260.59
	243	Karamay	26.1647	1357.73	99.4759	629.43	30.5	39.56
